# Supplementary material for: Tuberculosis and Risk of Emphysema among US Adults in the NHANES I Epidemiologic Follow-Up Study Cohort, 1971–1992
Source: Epidemiologia (Basel). 2023 Dec 5;4(4):525–37. doi: 10.3390/epidemiologia4040044 (PMC10871094; doi:10.3390/epidemiologia4040044)
Supplement: Supplementary file 1 [file epidemiologia-04-00044-s001.zip]

Archive with 1 entries (1 files):
- epidemiologia-2558214-supplementary.pdf
